# Supplementary material for: Compartment-driven imprinting of intestinal CD4 T cells in inflammatory bowel disease and homeostasis
Source: Clin Exp Immunol. 2023 Aug 11;214(3):235–48. doi: 10.1093/cei/uxad095 (PMC10719222; doi:10.1093/cei/uxad095)
Supplement: uxad095_suppl_Supplementary_Table_S2 [file uxad095_suppl_supplementary_table_s2.xlsx]

## Sheet: Cluster 1
Differentially expressed genes for cluster 1 CD4 T-cells (incoming/recently mgirated) comparing all five ileal CD4 T-cell clusters amongst each other, sorted on p-adjusted value (p-adj value)
Gene symbol	p-value	avg log2FC	pct.1	pct.2	p-adj value
KLF2	1.42053e-38	1.65999	0.411	0.087	1.75109e-34
SELL	1.44017e-14	1.43049	0.226	0.077	1.7753e-10
CCR7	1.99292e-19	1.29463	0.301	0.087	2.45668e-15
SESN3	9.41173e-12	1.03649	0.205	0.09	1.16018e-07
ANKRD30BL	3.35873e-13	0.989858	0.243	0.09	4.1403e-09
TCF7	2.6669e-18	0.971359	0.517	0.322	3.28749e-14
LEF1	3.11252e-15	0.964006	0.202	0.052	3.8368e-11
ST8SIA1	2.53527e-12	0.931401	0.25	0.098	3.12523e-08
ADD3	2.50251e-12	0.905822	0.404	0.229	3.08484e-08
CD55	2.57744e-14	0.844091	0.353	0.206	3.17721e-10
CXCR4	4.62591e-27	0.822498	0.932	0.749	5.70236e-23
PIK3R1	1.45285e-10	0.806339	0.527	0.393	1.79092e-06
S1PR1	2.43383e-13	0.802598	0.14	0.023	3.00018e-09
PTCH2	8.29015e-11	0.768188	0.168	0.044	1.02193e-06
FAM65B	7.89642e-10	0.755524	0.332	0.189	9.73392e-06
RNF125	7.85171e-10	0.752749	0.37	0.23	9.6788e-06
FXYD5	1.7506e-11	0.737926	0.551	0.378	2.15797e-07
RGCC	3.0252e-07	0.710128	0.428	0.28	0.00372917
RASA3	3.31417e-14	0.666936	0.161	0.03	4.08538e-10
GCC2	5.9576e-08	0.635106	0.404	0.29	0.000734394
AIM1	7.05346e-07	0.616833	0.325	0.2	0.0086948
MAL	3.05557e-12	0.605015	0.171	0.04	3.7666e-08
RASGRP2	1.90691e-07	0.603546	0.247	0.141	0.00235064
AP3M2	2.49724e-06	0.581801	0.212	0.106	0.0307835
AHNAK	1.24502e-07	0.55677	0.589	0.435	0.00153473
GAS5	4.08375e-09	0.54623	0.527	0.421	5.03404e-05
SMCHD1	5.91781e-07	0.533632	0.572	0.451	0.00729488
PLAC8	3.28418e-07	0.533153	0.277	0.14	0.00404841
SORL1	7.05844e-07	0.526089	0.425	0.303	0.00870094
RPL19P12	8.05009e-09	0.509206	0.171	0.066	9.92335e-05
YWHAH	2.06675e-08	-0.258012	0.065	0.172	0.000254769
NUP62	3.32082e-07	-0.259064	0.116	0.226	0.00409358
IL2RB	4.67809e-07	-0.268583	0.284	0.432	0.00576668
UBE2G2	2.78183e-06	-0.280261	0.185	0.301	0.0342916
PSD4	3.22974e-06	-0.323046	0.116	0.222	0.039813
EPG5	1.72264e-06	-0.329584	0.113	0.233	0.0212349
REEP5	2.57981e-06	-0.334065	0.106	0.22	0.0318013
WDR1	1.72553e-06	-0.338765	0.236	0.378	0.0212706
GALNT10	3.74514e-08	-0.338956	0.068	0.176	0.000461664
KLRB1	2.97684e-07	-0.347723	0.562	0.737	0.00366955
RUNX3	2.1911e-06	-0.351461	0.524	0.675	0.0270097
ABRACL	2.06776e-06	-0.353091	0.164	0.296	0.0254892
DIAPH1	2.79076e-06	-0.360627	0.216	0.353	0.0344017
MCL1	2.41728e-06	-0.364251	0.726	0.847	0.0297978
OAZ1	6.18611e-10	-0.365211	0.486	0.686	7.62561e-06
LPXN	1.43741e-08	-0.4029	0.274	0.448	0.00017719
ACTN4	2.19328e-07	-0.413886	0.281	0.447	0.00270366
LAIR1	3.4027e-06	-0.421886	0.072	0.179	0.0419451
LCP1	2.03946e-06	-0.434723	0.64	0.748	0.0251404
SLAMF1	8.02176e-07	-0.440511	0.079	0.198	0.00988843
SLAMF7	4.20748e-08	-0.448214	0.024	0.125	0.000518656
CCL5	4.38984e-08	-0.448367	0.432	0.627	0.000541136
ITGAE	3.26568e-07	-0.450604	0.103	0.233	0.00402561
CD101	4.77471e-07	-0.451851	0.058	0.167	0.00588579
OSTF1	3.39894e-11	-0.454161	0.075	0.233	4.18987e-07
FNBP1	2.33596e-08	-0.462042	0.428	0.611	0.000287954
CORO1A	3.69451e-07	-0.464779	0.161	0.305	0.00455423
ARHGEF12	2.7201e-06	-0.465462	0.072	0.179	0.0335307
NDRG1	7.75852e-07	-0.466011	0.202	0.358	0.00956393
SERF2	5.89062e-07	-0.469038	0.565	0.714	0.00726136
PSMB10	1.07902e-06	-0.470743	0.12	0.254	0.013301
SHISA5	1.35153e-06	-0.484518	0.158	0.295	0.0166604
ASB2	8.94874e-08	-0.488828	0.065	0.187	0.00110311
CD96	2.17547e-06	-0.491492	0.397	0.539	0.026817
HDLBP	2.98182e-06	-0.500425	0.151	0.282	0.0367569
RAB27A	3.6185e-07	-0.500667	0.151	0.294	0.00446053
IER5	3.66043e-06	-0.510392	0.26	0.415	0.0451221
CD3D	2.7466e-07	-0.510481	0.503	0.625	0.00338574
ITGA1	2.07635e-08	-0.513407	0.099	0.254	0.000255952
IL4I1	1.15723e-08	-0.514741	0.024	0.128	0.000142652
CMTM3	1.27673e-07	-0.51767	0.096	0.226	0.00157383
PCBP1	4.07296e-07	-0.527215	0.51	0.663	0.00502074
RHOA	1.73612e-07	-0.527574	0.432	0.587	0.00214011
CDC42EP3	1.61779e-06	-0.529398	0.137	0.275	0.0199424
PTPN7	6.22875e-08	-0.530047	0.075	0.203	0.000767819
FKBP1A	7.06055e-07	-0.531434	0.192	0.336	0.00870354
MAF	2.75692e-10	-0.534883	0.271	0.464	3.39846e-06
KLF6	2.02338e-10	-0.537539	0.75	0.889	2.49422e-06
SLC9A3R1	1.38561e-07	-0.537827	0.14	0.286	0.00170804
GAPDH	4.89216e-09	-0.543456	0.63	0.769	6.03057e-05
TMIGD2	1.81778e-08	-0.549616	0.048	0.166	0.000224078
CMTM6	7.0006e-07	-0.549732	0.257	0.41	0.00862964
IKZF3	1.45243e-06	-0.550399	0.366	0.509	0.0179041
DUSP4	1.86412e-06	-0.552783	0.175	0.299	0.022979
PPP1CA	2.02196e-08	-0.553334	0.062	0.19	0.000249246
MSN	2.15195e-08	-0.554285	0.36	0.549	0.000265271
S100A4	2.75202e-08	-0.567432	0.408	0.588	0.000339242
RHOC	1.97074e-10	-0.571132	0.034	0.162	2.42934e-06
TUBB	8.7728e-07	-0.571182	0.312	0.464	0.0108142
AMICA1	2.73003e-06	-0.57522	0.144	0.269	0.0336531
GPR65	3.99774e-07	-0.575526	0.212	0.379	0.00492801
TANK	5.21509e-08	-0.584806	0.322	0.505	0.000642864
IL18RAP	2.62496e-07	-0.59765	0.11	0.25	0.00323578
PRDM1	9.00453e-07	-0.615335	0.25	0.414	0.0110999
IFNGR1	2.748e-06	-0.615686	0.096	0.215	0.0338746
DNAJA1	1.13732e-06	-0.617678	0.514	0.636	0.0140197
LOC284454	1.74698e-06	-0.619994	0.158	0.297	0.021535
ALOX5AP	3.34723e-06	-0.624695	0.14	0.26	0.0412612
RASSF5	9.03789e-12	-0.636062	0.24	0.454	1.1141e-07
CEBPD	4.53291e-11	-0.650964	0.007	0.114	5.58771e-07
AHR	1.34954e-11	-0.651229	0.226	0.446	1.66358e-07
SQSTM1	6.68477e-09	-0.666116	0.342	0.54	8.24032e-05
GYG1	2.84143e-13	-0.676418	0.045	0.212	3.50263e-09
PPP1R18	3.18065e-09	-0.686915	0.223	0.404	3.92078e-05
ARPC1B	2.7817e-09	-0.687197	0.233	0.397	3.42901e-05
BCL2A1	1.9956e-06	-0.696405	0.086	0.198	0.0245997
ABI3	1.91748e-11	-0.70849	0.058	0.216	2.36367e-07
NFKBIZ	1.53503e-11	-0.720957	0.507	0.71	1.89224e-07
CTSC	1.73681e-10	-0.725728	0.188	0.374	2.14096e-06
CAP1	1.43081e-13	-0.731947	0.37	0.594	1.76376e-09
TNFRSF18	1.73717e-10	-0.736456	0.045	0.173	2.14141e-06
IL1R1	7.46511e-11	-0.753793	0.024	0.138	9.20225e-07
CD2	1.52358e-15	-0.76391	0.466	0.703	1.87812e-11
ATF3	3.36087e-09	-0.764398	0.038	0.165	4.14294e-05
ADAM19	4.33232e-09	-0.766832	0.144	0.311	5.34045e-05
CKLF	3.19797e-10	-0.771245	0.13	0.308	3.94214e-06
CCR5	5.28226e-18	-0.793935	0.024	0.202	6.51144e-14
IL32	4.16797e-18	-0.799899	0.664	0.807	5.13786e-14
KIT	5.30272e-12	-0.807362	0.017	0.148	6.53667e-08
ZFP36L1	3.72903e-13	-0.812418	0.538	0.729	4.59678e-09
MAN1A1	1.30285e-14	-0.863924	0.096	0.301	1.60602e-10
CLIC1	1.22639e-14	-0.878219	0.158	0.388	1.51177e-10
RGS1	5.97598e-23	-0.907887	0.75	0.903	7.36659e-19
DUSP5	6.41261e-13	-0.912584	0.284	0.529	7.90483e-09
HSPA1A	2.05998e-08	-0.976041	0.63	0.772	0.000253934
GBP5	4.55823e-13	-0.998886	0.161	0.361	5.61893e-09
FURIN	1.96627e-19	-1.01788	0.223	0.504	2.42382e-15
JUN	5.33102e-09	-1.05799	0.38	0.535	6.57154e-05
IL2RA	1.83841e-10	-1.05935	0.113	0.243	2.26621e-06
NR4A1	1.10591e-08	-1.0629	0.099	0.242	0.000136326
GZMA	6.62428e-15	-1.14789	0.021	0.18	8.16575e-11
CD69	2.94927e-15	-1.15231	0.545	0.738	3.63557e-11
CXCR6	1.16852e-17	-1.20135	0.123	0.354	1.44044e-13
DUSP1	6.93993e-15	-1.24646	0.305	0.521	8.55485e-11
ID2	9.15756e-28	-1.38282	0.312	0.641	1.12885e-23
CCL20	3.05416e-21	-1.97995	0.137	0.409	3.76487e-17

## Sheet: Cluster 2
Differentially expressed genes for cluster 2 CD4 T-cells (regulatory T-cells) comparing all five ileal CD4 T-cell clusters amongst each other, sorted on p-adjusted value (p-adj value)
Gene symbol	p-value	avg log2FC	pct.1	pct.2	p-adj value
FOXP3	5.89095e-72	2.6617	0.733	0.178	7.26177e-68
TBC1D4	2.41425e-68	2.52817	0.733	0.13	2.97605e-64
TIGIT	3.08106e-54	2.16712	0.627	0.103	3.79802e-50
CTLA4	3.30249e-36	1.97262	0.582	0.16	4.07098e-32
IKZF2	5.68735e-43	1.9317	0.418	0.032	7.0108e-39
TTN	1.16722e-33	1.80316	0.391	0.045	1.43883e-29
IL1R1	1.40365e-39	1.77688	0.449	0.062	1.73028e-35
IL2RA	1.46894e-29	1.71483	0.524	0.168	1.81076e-25
TNFRSF4	2.65455e-20	1.68879	0.44	0.148	3.27226e-16
BATF	1.13548e-32	1.66938	0.493	0.128	1.3997e-28
RTKN2	6.8356e-25	1.633	0.284	0.038	8.42624e-21
DUSP4	2.8986e-17	1.53292	0.542	0.231	3.57311e-13
GBP5	1.35565e-25	1.52525	0.618	0.274	1.67111e-21
SAT1	2.31259e-36	1.5131	0.791	0.484	2.85073e-32
MAF	2.41199e-29	1.50064	0.693	0.384	2.97326e-25
ARID5B	1.58018e-26	1.49016	0.609	0.239	1.94789e-22
TNFRSF18	3.13477e-28	1.48202	0.458	0.098	3.86423e-24
NAMPT	1.88174e-30	1.46785	0.676	0.364	2.31963e-26
TMEM173	1.0472e-20	1.35812	0.396	0.155	1.29089e-16
NAB1	1.68059e-23	1.35262	0.364	0.076	2.07167e-19
METTL8	1.41983e-18	1.34939	0.476	0.177	1.75022e-14
MAST4	9.92251e-20	1.28272	0.391	0.099	1.22315e-15
TNFRSF1B	6.72576e-25	1.28267	0.644	0.399	8.29084e-21
GK	1.18322e-21	1.27967	0.298	0.04	1.45855e-17
MIAT	1.52975e-20	1.20981	0.498	0.27	1.88572e-16
GLCCI1	6.94855e-19	1.19234	0.489	0.25	8.56548e-15
ADAT2	4.97116e-16	1.17552	0.236	0.039	6.12794e-12
IL32	7.1675e-39	1.16035	0.876	0.765	8.83537e-35
DUSP16	4.33086e-21	1.15796	0.609	0.283	5.33865e-17
PELI1	4.52917e-16	1.15181	0.511	0.212	5.5831e-12
ZC2HC1A	1.41798e-16	1.12778	0.173	0.008	1.74794e-12
LAYN	4.15298e-12	1.07185	0.204	0.028	5.11938e-08
IL1R2	2.20322e-22	1.07118	0.2	0.007	2.71591e-18
CARD16	6.71562e-15	1.06807	0.298	0.072	8.27835e-11
FAIM3	5.60374e-13	1.06639	0.529	0.272	6.90773e-09
CTSC	1.02889e-15	1.05027	0.516	0.31	1.26831e-11
STAM	3.51821e-17	1.04006	0.311	0.075	4.33689e-13
UCP2	2.72021e-11	1.02898	0.551	0.358	3.35321e-07
TNFRSF9	1.60435e-12	1.02177	0.338	0.141	1.97768e-08
CCNG2	3.78052e-09	1.01897	0.307	0.112	4.66024e-05
INPP5F	2.11232e-09	1.01677	0.182	0.046	2.60385e-05
CD27	1.00616e-13	1.01272	0.24	0.036	1.2403e-09
GBP2	3.88618e-14	1.00776	0.582	0.312	4.7905e-10
ENTPD1	2.26304e-09	0.976106	0.342	0.131	2.78965e-05
PIM2	7.97766e-14	0.965995	0.644	0.429	9.83406e-10
SEC14L1	1.20831e-08	0.955873	0.249	0.12	0.000148949
ZC3H12D	5.28431e-16	0.955209	0.573	0.368	6.51396e-12
KAT2B	1.45395e-11	0.954847	0.364	0.16	1.79228e-07
EPSTI1	3.91383e-12	0.952113	0.333	0.12	4.82458e-08
IL6ST	1.19147e-07	0.937713	0.409	0.229	0.00146872
TRIB2	5.1836e-11	0.93692	0.28	0.128	6.38983e-07
CD247	4.39778e-11	0.936136	0.516	0.291	5.42114e-07
CXCR6	1.67764e-08	0.930669	0.498	0.28	0.000206802
UGP2	1.05734e-12	0.927324	0.387	0.217	1.30339e-08
HNRPLL	6.42803e-11	0.925121	0.431	0.238	7.92383e-07
TOX2	1.19597e-14	0.922916	0.196	0.019	1.47427e-10
IL21R	9.08494e-12	0.921164	0.267	0.102	1.1199e-07
ICA1	4.53949e-16	0.920211	0.16	0.009	5.59583e-12
FAS	3.62449e-09	0.915129	0.387	0.209	4.46791e-05
TFRC	2.44848e-08	0.899052	0.307	0.126	0.000301824
GPX1	6.09956e-13	0.883474	0.302	0.163	7.51893e-09
MAP3K1	2.03195e-11	0.86908	0.413	0.223	2.50478e-07
GLRX	3.47885e-07	0.867644	0.164	0.045	0.00428837
NEAT1	1.18621e-09	0.863001	0.649	0.525	1.46225e-05
ATP13A3	2.60161e-10	0.862853	0.293	0.12	3.207e-06
ZNF282	6.02312e-11	0.861681	0.178	0.042	7.4247e-07
IPCEF1	6.59507e-09	0.856581	0.311	0.151	8.12974e-05
CMTM7	1.37996e-07	0.849665	0.373	0.177	0.00170108
MRPL1	1.34688e-07	0.844452	0.28	0.13	0.0016603
CMTM6	7.29545e-10	0.843253	0.476	0.366	8.9931e-06
ITGB2	2.74338e-09	0.840696	0.342	0.114	3.38176e-05
LAX1	5.17466e-08	0.840649	0.284	0.115	0.000637881
RYBP	3.23601e-11	0.835611	0.418	0.271	3.98904e-07
PHTF2	2.2097e-08	0.832284	0.436	0.208	0.00027239
ICOS	2.65267e-08	0.830608	0.618	0.434	0.000326994
RASGRP1	9.22214e-11	0.828482	0.511	0.313	1.13681e-06
PRDM1	1.73487e-11	0.824992	0.498	0.364	2.13858e-07
IKZF3	7.66397e-09	0.812831	0.6	0.463	9.44737e-05
BCL2L11	2.87588e-06	0.810185	0.351	0.154	0.035451
NCK2	5.40539e-09	0.80106	0.298	0.152	6.66322e-05
ZC3H7A	2.00601e-11	0.800437	0.351	0.174	2.47281e-07
MYO5A	1.29865e-08	0.795132	0.378	0.211	0.000160084
TRPS1	2.17577e-07	0.790871	0.187	0.059	0.00268207
CD7	3.62008e-11	0.789241	0.6	0.427	4.46247e-07
ZNF292	3.03586e-09	0.781767	0.502	0.299	3.74231e-05
MALT1	1.1845e-07	0.776784	0.369	0.226	0.00146014
PHACTR2	2.58545e-07	0.770677	0.427	0.277	0.00318708
IL10RA	3.75829e-09	0.76994	0.329	0.165	4.63284e-05
CCR6	4.72079e-07	0.761143	0.516	0.379	0.00581932
ZNRF1	5.82232e-09	0.755212	0.227	0.126	7.17717e-05
ZBTB38	7.76884e-08	0.751799	0.32	0.159	0.000957665
GBP4	1.07023e-06	0.746424	0.52	0.336	0.0131927
CD28	4.35887e-10	0.746064	0.564	0.35	5.37318e-06
FRMD4B	3.86268e-06	0.73756	0.236	0.109	0.0476152
ACOT9	5.7924e-09	0.733701	0.169	0.034	7.14029e-05
OTUD5	4.18677e-07	0.731259	0.342	0.197	0.00516103
HDAC7	1.15961e-08	0.730766	0.298	0.121	0.000142945
DIP2A	2.51032e-06	0.729314	0.342	0.175	0.0309447
MTMR6	3.90928e-07	0.724144	0.302	0.134	0.00481897
SELL	7.37919e-08	0.720928	0.276	0.076	0.000909633
SH2D1A	4.17381e-09	0.718373	0.258	0.093	5.14505e-05
FOXO1	1.26887e-09	0.715724	0.636	0.477	1.56414e-05
FAM184A	9.50597e-09	0.710062	0.142	0.016	0.00011718
YPEL3	2.76892e-06	0.708658	0.449	0.323	0.0341325
PTPRJ	2.90576e-07	0.704674	0.249	0.107	0.00358193
USP48	1.74254e-06	0.697173	0.262	0.144	0.0214803
TNIK	1.13122e-07	0.686988	0.267	0.128	0.00139445
RHBDD2	9.62486e-07	0.683799	0.458	0.28	0.0118646
VPS13C	3.88207e-09	0.673575	0.533	0.415	4.78542e-05
TNIP3	1.2206e-07	0.666784	0.16	0.049	0.00150463
AFTPH	4.31982e-07	0.66252	0.36	0.252	0.00532504
TIAM1	7.13807e-09	0.657628	0.151	0.022	8.7991e-05
DKFZP586I1420	1.30673e-06	0.652667	0.209	0.085	0.016108
BACH1	2.25104e-06	0.651806	0.249	0.133	0.0277486
SLC12A6	1.0577e-06	0.649248	0.227	0.082	0.0130382
LOC541471	6.52313e-13	0.648232	0.173	0.035	8.04106e-09
RHOH	1.23993e-07	0.645457	0.493	0.379	0.00152846
FAM46C	2.92443e-07	0.643233	0.476	0.347	0.00360495
SLC5A3	2.10991e-07	0.635201	0.32	0.195	0.00260089
REXO2	9.59094e-07	0.625303	0.2	0.085	0.0118228
CDKN2A	4.07809e-08	0.615685	0.16	0.042	0.000502706
JAK1	3.96025e-10	0.608862	0.653	0.52	4.8818e-06
CD44	3.48498e-10	0.595453	0.756	0.647	4.29593e-06
VPS54	5.48035e-08	0.591904	0.156	0.036	0.000675563
GCNT1	4.02682e-06	0.578726	0.187	0.078	0.0496386
VDR	1.22635e-06	0.577538	0.133	0.027	0.0151172
SPATS2L	1.43369e-07	0.562179	0.142	0.037	0.00176731
SOD1	2.346e-06	0.535511	0.6	0.484	0.0289191
CFLAR	1.82427e-09	0.530888	0.729	0.621	2.24878e-05
STX11	1.16765e-06	0.506475	0.182	0.064	0.0143937
AKAP13	2.39879e-08	0.493624	0.667	0.557	0.000295699
GPSM3	2.62113e-06	-0.33462	0.187	0.336	0.0323106
IFITM1	1.6688e-07	-0.373887	0.533	0.696	0.00205713
CD48	8.75827e-08	-0.374165	0.453	0.621	0.00107963
AMPD2	3.0268e-06	-0.408386	0.089	0.205	0.0373114
GIMAP7	1.95659e-06	-0.410501	0.222	0.387	0.0241189
FLT3LG	1.36098e-06	-0.42079	0.236	0.349	0.0167768
RPS13	2.8955e-08	-0.427396	0.818	0.93	0.000356929
UBA52	2.99079e-08	-0.44341	0.76	0.895	0.000368675
GPR55	1.2e-06	-0.449277	0.018	0.119	0.0147924
SORL1	5.93379e-10	-0.4512	0.138	0.357	7.31459e-06
TMED2	1.70552e-07	-0.456132	0.111	0.247	0.00210239
DHRS3	6.11196e-08	-0.469443	0.022	0.131	0.000753422
RPL27	3.48288e-08	-0.489403	0.769	0.897	0.000429335
F2R	2.49322e-06	-0.489549	0.027	0.127	0.0307339
DNTTIP2	3.25752e-06	-0.498068	0.093	0.202	0.0401555
TSEN54	7.67216e-07	-0.5192	0.049	0.178	0.00945748
S100A10	1.95299e-07	-0.537541	0.196	0.386	0.00240745
NKG7	1.3159e-07	-0.552026	0.022	0.131	0.00162211
CAPG	8.28324e-08	-0.552127	0.013	0.126	0.00102108
MYBL1	6.10113e-07	-0.553419	0.022	0.125	0.00752086
RPL31	5.41437e-10	-0.554445	0.818	0.942	6.67429e-06
FKBP11	1.68192e-06	-0.557882	0.08	0.219	0.020733
GPR171	1.65351e-10	-0.565276	0.262	0.527	2.03828e-06
RPS10	3.22985e-12	-0.565527	0.64	0.82	3.98144e-08
RPS21	1.42995e-07	-0.567472	0.76	0.891	0.0017627
PRKX	1.02375e-06	-0.56867	0.16	0.325	0.0126197
PER1	1.15188e-07	-0.581643	0.347	0.556	0.00141992
HSPA5	7.41911e-08	-0.582556	0.462	0.684	0.000914554
SEMA4D	2.92877e-06	-0.590806	0.169	0.303	0.036103
SKIL	2.23183e-09	-0.592126	0.102	0.261	2.75118e-05
ITGAE	1.9202e-07	-0.595065	0.067	0.232	0.00236703
PRMT10	3.03121e-07	-0.596458	0.053	0.184	0.00373658
BTG2	1.91411e-06	-0.597526	0.373	0.535	0.0235952
ATP1A1	1.42098e-06	-0.601972	0.169	0.338	0.0175164
CD55	1.51053e-06	-0.612792	0.12	0.252	0.0186202
AMICA1	8.41863e-09	-0.61608	0.084	0.273	0.000103776
CECR1	2.55727e-07	-0.619685	0.089	0.214	0.00315235
RNF144A	4.88435e-11	-0.62161	0.009	0.144	6.02094e-07
GYG1	1.90853e-06	-0.621682	0.062	0.201	0.0235264
RPL36A	1.36832e-10	-0.651069	0.591	0.78	1.68672e-06
MGAT4A	8.32416e-10	-0.660999	0.182	0.409	1.02612e-05
THEMIS	3.7192e-07	-0.671396	0.08	0.237	0.00458466
CHD7	8.38107e-08	-0.671422	0.031	0.162	0.00103313
HIPK2	2.00092e-07	-0.676537	0.071	0.222	0.00246654
FAM102A	2.1614e-07	-0.678675	0.124	0.303	0.00266436
STOM	4.73842e-07	-0.679688	0.191	0.372	0.00584105
PPP3CA	2.8819e-07	-0.696964	0.08	0.249	0.00355251
LOC388692	4.10147e-07	-0.703248	0.067	0.208	0.00505589
SCML4	4.00489e-08	-0.715138	0.102	0.289	0.000493683
S100A11	1.69454e-06	-0.725551	0.196	0.369	0.0208886
CD96	5.42135e-09	-0.730376	0.316	0.545	6.6829e-05
ARHGEF7	1.83931e-08	-0.750607	0.089	0.254	0.000226731
SNHG16	6.93641e-08	-0.752026	0.347	0.545	0.000855052
ABCB1	1.85385e-10	-0.752945	0.022	0.186	2.28525e-06
RPL36A-HNRNPH2	2.49195e-06	-0.774131	0.298	0.544	0.0307183
PELO	5.42558e-10	-0.776039	0.027	0.171	6.68811e-06
RPLP0	6.64982e-15	-0.789391	0.738	0.881	8.19723e-11
YPEL5	1.38683e-08	-0.789637	0.591	0.772	0.000170954
ST3GAL1	2.26041e-08	-0.789643	0.173	0.349	0.00027864
HOPX	2.45341e-08	-0.795344	0.022	0.182	0.000302431
PNP	3.72076e-10	-0.807299	0.049	0.213	4.58658e-06
ARL4C	5.0223e-12	-0.834876	0.44	0.685	6.19098e-08
ATHL1	5.53771e-08	-0.83903	0.236	0.446	0.000682634
TC2N	3.67953e-12	-0.845941	0.08	0.289	4.53575e-08
CD40LG	6.37639e-09	-0.847718	0.067	0.235	7.86017e-05
PLAC8	4.24734e-13	-0.85199	0.027	0.188	5.2357e-09
TNFSF13B	2.85388e-07	-0.855185	0.062	0.24	0.00351798
TRAT1	1.09516e-12	-0.862427	0.191	0.456	1.35001e-08
KIT	3.07155e-09	-0.866053	0.018	0.141	3.7863e-05
LRRN3	2.37536e-10	-0.876404	0.036	0.2	2.92811e-06
CD97	6.68785e-12	-0.880555	0.28	0.53	8.24411e-08
IRF2BP2	4.68596e-15	-0.921045	0.316	0.595	5.77639e-11
ABLIM1	1.43511e-13	-0.926756	0.124	0.36	1.76906e-09
TMEM71	2.63464e-13	-0.928598	0.027	0.215	3.24772e-09
ANKRD28	2.47591e-09	-0.94338	0.062	0.237	3.05206e-05
KLF6	1.53686e-08	-0.947836	0.707	0.889	0.000189449
IER2	4.60431e-08	-0.947988	0.138	0.314	0.000567573
GZMA	2.2436e-08	-0.95071	0.027	0.171	0.000276568
ATF3	3.28715e-06	-0.98549	0.031	0.159	0.0405206
DUSP5	1.23119e-10	-0.993835	0.271	0.519	1.51769e-06
LOC284454	2.30551e-09	-1.00477	0.116	0.297	2.842e-05
VIM	1.25258e-10	-1.00829	0.396	0.682	1.54405e-06
CD52	1.96192e-10	-1.01658	0.347	0.572	2.41846e-06
RBMS1	5.40017e-13	-1.01703	0.133	0.372	6.65679e-09
TCF7	6.28488e-16	-1.03529	0.138	0.395	7.74738e-12
SYTL2	5.91969e-12	-1.03746	0.093	0.329	7.2972e-08
GPR65	4.79503e-11	-1.08757	0.138	0.383	5.91083e-07
KLRB1	6.04086e-22	-1.13692	0.404	0.754	7.44656e-18
CXCR4	8.25884e-18	-1.13871	0.604	0.812	1.01807e-13
ITGA1	1.33055e-17	-1.15461	0.013	0.26	1.64017e-13
PDE4D	7.14704e-17	-1.17731	0.302	0.616	8.81015e-13
MYADM	3.20582e-13	-1.19031	0.489	0.756	3.95181e-09
ID2	3.51014e-14	-1.20002	0.316	0.624	4.32695e-10
TARP	1.07318e-09	-1.20427	0.084	0.277	1.32291e-05
ZFP36L2	1.29697e-22	-1.23718	0.671	0.874	1.59878e-18
JUN	1.2589e-07	-1.25398	0.311	0.539	0.00155185
SPRY1	2.17251e-18	-1.30043	0.013	0.246	2.67806e-14
NR4A2	5.32553e-17	-1.32735	0.329	0.63	6.56478e-13
PTGER4	7.27377e-22	-1.34027	0.218	0.583	8.96638e-18
RGS2	2.03794e-16	-1.34585	0.173	0.495	2.51217e-12
EGR1	2.69392e-06	-1.41226	0.031	0.143	0.033208
AUTS2	4.00542e-19	-1.42721	0.071	0.379	4.93748e-15
IL7R	9.62546e-40	-1.54036	0.667	0.944	1.18653e-35
GFPT2	3.80435e-13	-1.65175	0.044	0.255	4.68962e-09
FOSB	2.32732e-10	-1.70793	0.347	0.559	2.86888e-06
CD69	1.70506e-32	-2.06436	0.351	0.761	2.10182e-28
CCL5	1.37549e-34	-2.3719	0.156	0.663	1.69557e-30
ANXA1	8.29403e-42	-2.43916	0.227	0.723	1.02241e-37
FOS	3.01021e-23	-2.47769	0.071	0.426	3.71069e-19

## Sheet: Cluster 3
Differentially expressed genes for cluster 3 CD4 T-cells (CCL20 dominant cluster) comparing all five ileal CD4 T-cell clusters amongst each other, sorted on p-adjusted value (p-adj value)
Gene symbol	p-value	avg log2FC	pct.1	pct.2	p-adj value
CCL20	1.01257e-39	2.32213	0.582	0.277	1.24819e-35
NFKB1	1.1342e-41	1.35222	0.675	0.327	1.39813e-37
THBS1	7.21108e-30	1.2733	0.318	0.076	8.88909e-26
BCL2A1	2.19478e-24	1.14425	0.354	0.113	2.70551e-20
TRAF1	4.46702e-33	1.13861	0.622	0.324	5.5065e-29
SERPINB9	1.0341e-23	1.1343	0.694	0.465	1.27474e-19
GNG2	1.94369e-37	1.10811	0.694	0.419	2.39599e-33
CD83	1.1682e-14	1.06928	0.335	0.16	1.44004e-10
BIRC3	4.58136e-38	1.06854	0.929	0.708	5.64744e-34
PIM1	4.16312e-21	1.0364	0.492	0.254	5.13188e-17
MIR155HG	3.48469e-17	1.03067	0.211	0.049	4.29557e-13
TANK	1.3357e-27	1.02773	0.672	0.398	1.64652e-23
BHLHE40	3.60261e-27	1.00779	0.601	0.295	4.44094e-23
NINJ1	4.61453e-28	0.98742	0.435	0.157	5.68833e-24
SQSTM1	3.565e-27	0.975417	0.691	0.435	4.39458e-23
TRAF4	6.28011e-26	0.950986	0.328	0.094	7.74149e-22
NFKB2	5.86787e-29	0.913695	0.739	0.484	7.23332e-25
FURIN	2.60533e-25	0.866765	0.653	0.378	3.21159e-21
IRF4	3.46608e-14	0.854711	0.335	0.143	4.27264e-10
EPAS1	1.6034e-13	0.846907	0.323	0.158	1.97652e-09
RELB	1.95278e-18	0.832424	0.473	0.23	2.40719e-14
NFKBIA	1.50747e-21	0.823084	0.891	0.755	1.85825e-17
MYC	1.66266e-13	0.816581	0.185	0.048	2.04956e-09
KDM6B	3.90098e-20	0.812871	0.658	0.403	4.80874e-16
SYTL2	5.14583e-15	0.794938	0.439	0.243	6.34326e-11
ARL4C	3.19535e-21	0.79206	0.784	0.602	3.93891e-17
GFPT2	3.27775e-13	0.791608	0.368	0.173	4.04049e-09
PDE4D	2.224e-24	0.788091	0.751	0.506	2.74153e-20
SNHG16	2.23915e-18	0.746536	0.675	0.458	2.7602e-14
INSIG1	1.10857e-07	0.745569	0.304	0.168	0.00136653
IFNGR1	3.60769e-08	0.741206	0.302	0.153	0.00044472
DUSP2	2.41035e-11	0.739731	0.537	0.384	2.97124e-07
ID2	4.8531e-15	0.73818	0.736	0.523	5.98241e-11
ADAM19	1.43346e-12	0.735567	0.404	0.234	1.76703e-08
IL18RAP	4.88399e-13	0.733585	0.356	0.175	6.02049e-09
TMCC3	6.39239e-14	0.730502	0.233	0.073	7.8799e-10
AUTS2	1.60622e-10	0.717197	0.458	0.29	1.97998e-06
HIVEP2	1.79357e-13	0.715137	0.361	0.181	2.21094e-09
PIM3	1.30481e-16	0.706521	0.454	0.245	1.60844e-12
ELOVL5	3.79723e-12	0.70084	0.549	0.374	4.68085e-08
PFKFB3	4.8397e-15	0.69826	0.667	0.444	5.9659e-11
ARHGEF7	6.13435e-10	0.690207	0.342	0.19	7.56181e-06
CLEC2B	2.68663e-12	0.682789	0.534	0.344	3.31181e-08
ZC3H12D	4.28812e-18	0.668461	0.587	0.328	5.28596e-14
RORA	1.07683e-17	0.665943	0.793	0.619	1.3274e-13
TRAT1	1.29357e-09	0.663896	0.556	0.368	1.59458e-05
ATP1B3	1.7259e-10	0.662232	0.634	0.453	2.12752e-06
ZC3H12A	9.5619e-11	0.661455	0.482	0.299	1.17869e-06
STAT4	1.68044e-14	0.656583	0.596	0.41	2.07148e-10
ANKRD28	1.75178e-09	0.656194	0.325	0.171	2.15942e-05
RNF19B	2.07687e-10	0.649275	0.242	0.107	2.56016e-06
SLC7A5	3.95768e-10	0.645519	0.335	0.194	4.87863e-06
REPS1	1.77629e-11	0.643294	0.238	0.108	2.18963e-07
SNX9	3.9606e-17	0.641822	0.504	0.264	4.88224e-13
CPD	2.09434e-10	0.637129	0.328	0.166	2.58169e-06
SYTL3	3.91671e-11	0.634896	0.53	0.349	4.82813e-07
PBX4	2.21289e-13	0.632316	0.352	0.166	2.72783e-09
SATB1	2.28135e-15	0.63078	0.658	0.431	2.81222e-11
IRF2BP2	8.07205e-16	0.624647	0.708	0.499	9.95042e-12
TNIP1	1.11642e-12	0.622943	0.466	0.28	1.37621e-08
DENND4A	5.00151e-12	0.615865	0.423	0.23	6.16536e-08
TAB2	1.13093e-11	0.612977	0.508	0.332	1.3941e-07
DDX21	4.49134e-12	0.607478	0.634	0.454	5.53647e-08
AHR	3.52053e-07	0.597844	0.506	0.368	0.00433976
NFKBIZ	6.92804e-14	0.597778	0.805	0.624	8.5402e-10
DUSP5	9.58031e-11	0.590737	0.634	0.429	1.18096e-06
RAB8B	7.4808e-12	0.589934	0.589	0.383	9.22158e-08
GPR183	3.90062e-12	0.58203	0.622	0.412	4.80829e-08
CLDND1	9.98517e-11	0.581348	0.76	0.576	1.23087e-06
SDCBP	5.12799e-12	0.58095	0.615	0.41	6.32127e-08
ELL2	4.103e-15	0.570527	0.304	0.125	5.05777e-11
METRNL	1.68038e-08	0.561461	0.254	0.134	0.00020714
LGALS3	1.75395e-07	0.556156	0.245	0.11	0.00216209
IL4R	6.24349e-09	0.549656	0.335	0.194	7.69634e-05
NUS1	1.23088e-06	0.541754	0.276	0.158	0.0151731
CDKN1A	2.17949e-08	0.541477	0.385	0.223	0.000268666
TIFA	2.11105e-08	0.539804	0.352	0.209	0.000260229
FOXP1	1.3257e-09	0.530036	0.637	0.493	1.63419e-05
PPP1CB	6.48113e-14	0.529594	0.758	0.585	7.98928e-10
ATHL1	2.9647e-11	0.519829	0.534	0.372	3.65459e-07
NR3C1	7.39936e-11	0.513685	0.748	0.601	9.12119e-07
CDC42SE2	1.32567e-11	0.510197	0.689	0.524	1.63415e-07
HSP90B1	1.45727e-07	0.509028	0.66	0.54	0.00179637
STAT5A	1.55789e-06	0.501553	0.316	0.207	0.0192041
BCL3	2.36869e-09	0.501154	0.466	0.313	2.91989e-05
LDLRAD4	8.3485e-07	0.499862	0.321	0.201	0.0102912
RAB9A	4.17384e-08	0.492391	0.19	0.083	0.000514509
GCSAM	1.08051e-07	0.490023	0.192	0.087	0.00133195
RAB21	1.01563e-06	0.485628	0.366	0.227	0.0125197
CLEC2D	5.61522e-09	0.478272	0.72	0.613	6.92189e-05
BAZ1A	8.98318e-07	0.478149	0.577	0.451	0.0110736
GPBP1	1.16308e-07	0.475882	0.606	0.449	0.00143373
IL2RA	1.33022e-07	0.475743	0.316	0.183	0.00163977
EML4	9.16987e-11	0.474587	0.746	0.628	1.13037e-06
RNF19A	4.02507e-08	0.471954	0.523	0.363	0.00049617
ICOS	4.45969e-07	0.463069	0.558	0.424	0.00549746
CYTIP	1.31585e-09	0.461939	0.753	0.598	1.62205e-05
HSPA5	1.94511e-07	0.45377	0.753	0.615	0.00239774
SAMSN1	3.59026e-09	0.4527	0.767	0.624	4.42571e-05
GPR65	3.97194e-08	0.452522	0.463	0.306	0.000489621
REL	2.83521e-07	0.449371	0.501	0.364	0.00349497
GSPT1	8.85435e-07	0.428848	0.556	0.42	0.0109148
WIPF1	8.89175e-09	0.415746	0.758	0.648	0.000109609
MARS	1.22646e-06	0.408769	0.295	0.184	0.0151185
NFAT5	6.2508e-08	0.405536	0.42	0.263	0.000770536
CXCR4	2.48892e-06	0.371111	0.857	0.755	0.030681
KLRB1	1.24715e-07	0.369802	0.815	0.664	0.00153736
CNOT6L	6.90998e-09	0.3638	0.701	0.54	8.51794e-05
ARRDC2	1.52759e-06	0.363589	0.387	0.257	0.0188305
TNFRSF4	2.00913e-11	0.359334	0.297	0.15	2.47665e-07
TNFRSF18	2.78766e-08	0.340356	0.226	0.122	0.000343635
CDK17	3.76997e-07	0.323518	0.375	0.244	0.00464724
EZR	3.95124e-06	0.316089	0.698	0.564	0.0487069
EIF4A2	7.04167e-07	-0.396224	0.589	0.702	0.00868027
PTPN7	1.26028e-06	-0.415885	0.095	0.21	0.0155355
PTPRCAP	1.29054e-07	-0.451967	0.561	0.697	0.00159085
CSK	4.84077e-07	-0.458665	0.204	0.333	0.00596722
BRD2	1.79655e-06	-0.464714	0.454	0.562	0.0221461
SRSF3	1.17589e-07	-0.480016	0.52	0.668	0.00144952
SIT1	2.8772e-07	-0.532417	0.048	0.153	0.00354673
MIDN	3.4767e-06	-0.533811	0.116	0.234	0.0428573
PTPN6	2.17918e-10	-0.546341	0.04	0.15	2.68628e-06
ARHGAP30	1.06639e-07	-0.557086	0.135	0.274	0.00131453
TGOLN2	6.06136e-07	-0.558013	0.261	0.395	0.00747184
GVINP1	5.08041e-08	-0.566887	0.116	0.247	0.000626262
PPP1R18	4.70548e-07	-0.578201	0.285	0.401	0.00580044
LASP1	4.185e-07	-0.586822	0.119	0.239	0.00515884
ANKRD20A9P	2.49951e-10	-0.591053	0.435	0.562	3.08114e-06
ITGAL	2.19321e-07	-0.591241	0.38	0.5	0.00270357
LCP2	9.64793e-09	-0.592919	0.28	0.439	0.00011893
SASH3	3.37857e-09	-0.593421	0.105	0.245	4.16476e-05
TRAF3IP3	7.00876e-08	-0.600423	0.078	0.194	0.00086397
EVL	6.42446e-09	-0.605446	0.458	0.592	7.91943e-05
FKBP1A	2.24409e-07	-0.6067	0.233	0.338	0.00276629
DENND2D	1.23823e-08	-0.610488	0.095	0.227	0.000152637
IL16	2.54712e-08	-0.614284	0.083	0.204	0.000313984
CBX4	1.31964e-07	-0.616938	0.093	0.194	0.00162672
IPCEF1	1.82266e-07	-0.629769	0.086	0.207	0.0022468
LCK	2.32109e-11	-0.656201	0.371	0.515	2.8612e-07
DNAJA1	6.75907e-14	-0.696268	0.511	0.651	8.33191e-10
CORO1A	1.2274e-11	-0.707747	0.164	0.32	1.51301e-07
ABI3	1.61792e-13	-0.711256	0.074	0.228	1.99441e-09
BCL11B	1.92848e-14	-0.730374	0.352	0.565	2.37723e-10
SNHG1	2.38854e-10	-0.734691	0.29	0.453	2.94435e-06
IER2	2.25133e-07	-0.774271	0.2	0.321	0.00277521
DGKA	7.95151e-08	-0.784322	0.259	0.414	0.000980182
TBC1D10C	6.00702e-12	-0.799776	0.121	0.273	7.40485e-08
JUNB	3.89946e-15	-0.88601	0.66	0.774	4.80686e-11
TXNIP	2.60123e-17	-0.921128	0.311	0.552	3.20654e-13
IRF1	3.58956e-29	-1.18976	0.532	0.751	4.42484e-25
TBC1D4	3.39882e-11	-1.19956	0.119	0.252	4.18972e-07
HSPA1B	2.07375e-24	-1.26271	0.447	0.628	2.55631e-20
JUN	6.69892e-22	-1.30051	0.368	0.556	8.25776e-18
FOS	1.68972e-24	-1.7385	0.202	0.438	2.08292e-20
DUSP1	2.76423e-40	-1.79279	0.254	0.564	3.40747e-36
FOSB	2.62929e-29	-1.84058	0.382	0.582	3.24113e-25

## Sheet: Cluster 4
Differentially expressed genes for cluster 4 CD4 T-cells (heat shock protein cluster) comparing all five ileal CD4 T-cell clusters amongst each other, sorted on p-adjusted value (p-adj value)
Gene symbol	p-value	avg log2FC	pct.1	pct.2	p-adj value
HSPA6	3.78407e-15	1.93742	0.217	0.039	4.66462e-11
HSPA1B	2.24065e-25	1.69227	0.846	0.546	2.76205e-21
HSPH1	4.0124e-30	1.61697	0.92	0.689	4.94608e-26
HSPA1A	1.12316e-26	1.53012	0.914	0.725	1.38452e-22
DNAJB1	2.91461e-30	1.35765	0.954	0.772	3.59284e-26
BAG3	1.13287e-10	1.26807	0.269	0.101	1.39649e-06
DNAJA4	3.86724e-09	1.22821	0.474	0.308	4.76714e-05
ZFAND2A	2.59617e-10	1.19774	0.303	0.117	3.20029e-06
HSPD1	8.22192e-13	1.13757	0.817	0.597	1.01352e-08
ANXA1	1.23093e-18	1.10573	0.886	0.622	1.51736e-14
MYADM	6.97906e-20	1.03384	0.914	0.693	8.60309e-16
DNAJA1	7.15848e-17	0.967282	0.834	0.586	8.82426e-13
NEU1	9.02703e-11	0.952712	0.349	0.139	1.11276e-06
HSPE1	1.82801e-12	0.951135	0.8	0.598	2.25339e-08
KLF6	4.16165e-16	0.942126	0.983	0.848	5.13007e-12
TSC22D3	1.72497e-12	0.844649	0.88	0.706	2.12637e-08
PPP1R15A	6.01603e-10	0.815007	0.651	0.439	7.41596e-06
CDC14A	2.01804e-09	0.808346	0.469	0.237	2.48764e-05
JUN	5.82766e-09	0.79585	0.731	0.478	7.18375e-05
ANKRD28	4.32224e-07	0.736451	0.383	0.191	0.00532802
RGS2	2.70894e-06	0.717456	0.634	0.426	0.033393
CACYBP	1.31235e-07	0.706081	0.629	0.447	0.00161774
DNAJB6	3.45742e-08	0.694878	0.697	0.511	0.000426196
CHORDC1	9.98636e-09	0.689029	0.497	0.272	0.000123102
HERC1	6.13523e-07	0.668357	0.423	0.258	0.0075629
DEDD2	8.10867e-07	0.652455	0.417	0.224	0.00999555
FOSB	2.14015e-06	0.637044	0.703	0.506	0.0263816
LMNA	5.85325e-07	0.60766	0.349	0.165	0.0072153
GOLGB1	6.99428e-07	0.595353	0.56	0.353	0.00862185
IRS2	1.32868e-06	0.573844	0.543	0.348	0.0163786
TSPYL2	1.03393e-06	0.563097	0.783	0.622	0.0127452
TAGAP	2.27219e-07	0.560547	0.617	0.396	0.00280093
SAMSN1	2.76625e-09	0.499747	0.857	0.638	3.40996e-05
ZFP36L2	2.00245e-06	0.467727	0.949	0.832	0.0246842
TMEM57	1.37495e-06	0.451917	0.211	0.078	0.016949
FOS	3.81701e-08	0.430679	0.6	0.347	0.000470523
RAC2	5.52971e-07	-0.600857	0.589	0.69	0.00681647
GZMA	1.27622e-06	-0.748001	0.04	0.164	0.015732

## Sheet: Cluster 5
Differentially expressed genes for cluster 5 CD4 T-cells (intraepithelial CD4 T-cells) comparing all five ileal CD4 T-cell clusters amongst each other, sorted on p-adjusted value (p-adj value)
Gene symbol	p-value	avg log2FC	pct.1	pct.2	p-adj value
FOS	2.24171e-40	1.96244	0.615	0.276	2.76335e-36
DUSP1	1.91555e-90	1.96115	0.813	0.344	2.36129e-86
FOSB	6.22689e-49	1.73872	0.757	0.434	7.67589e-45
EGR1	9.64119e-18	1.58485	0.243	0.079	1.18847e-13
GZMA	3.81778e-47	1.50873	0.363	0.062	4.70617e-43
JUN	2.06491e-41	1.4376	0.722	0.417	2.54541e-37
IER2	1.2876e-27	1.27713	0.483	0.208	1.58722e-23
ABI3	5.56534e-51	1.26028	0.428	0.087	6.86039e-47
ATF3	1.39246e-18	1.19407	0.267	0.089	1.71648e-14
CD69	9.89517e-36	1.10752	0.878	0.63	1.21978e-31
IRF1	8.67339e-36	1.08197	0.846	0.629	1.06917e-31
CKLF	8.47243e-34	1.0632	0.5	0.181	1.0444e-29
CD52	1.93339e-31	1.01202	0.746	0.455	2.38329e-27
NR4A1	6.06012e-17	1.00227	0.361	0.155	7.47031e-13
CORO1A	8.00222e-34	0.988251	0.489	0.191	9.86433e-30
BTG2	4.40906e-19	0.961328	0.637	0.46	5.43505e-15
KIT	3.49988e-20	0.930795	0.252	0.07	4.3143e-16
SASH3	1.60002e-29	0.922139	0.393	0.13	1.97234e-25
EVL	3.00384e-37	0.910316	0.772	0.467	3.70283e-33
MT-TM	1.12013e-16	0.900017	0.217	0.063	1.38078e-12
LOC284454	4.3663e-18	0.896102	0.422	0.208	5.38234e-14
PPP1R18	2.3603e-25	0.891628	0.561	0.291	2.90954e-21
JUNB	1.42165e-20	0.874778	0.839	0.704	1.75247e-16
TXNIP	1.28523e-30	0.860745	0.72	0.392	1.5843e-26
DENND2D	2.07629e-27	0.85292	0.37	0.119	2.55944e-23
TMIGD2	4.01273e-26	0.8417	0.302	0.079	4.94649e-22
SH2D3C	1.95773e-18	0.833598	0.202	0.048	2.41329e-14
PRR5	9.74559e-20	0.821327	0.304	0.128	1.20134e-15
CCR5	4.89932e-28	0.819735	0.341	0.098	6.0394e-24
AMICA1	7.25958e-21	0.819286	0.422	0.173	8.94888e-17
FAM101B	8.78556e-21	0.816596	0.291	0.093	1.083e-16
MAN1A1	3.02152e-21	0.809194	0.417	0.199	3.72463e-17
TBC1D10C	3.30753e-17	0.80347	0.378	0.173	4.07719e-13
SPN	1.82089e-20	0.791313	0.47	0.221	2.24462e-16
CISH	4.90055e-24	0.780213	0.183	0.03	6.04091e-20
TARP	4.76839e-13	0.778756	0.374	0.198	5.878e-09
S100A6	1.66616e-22	0.77143	0.626	0.389	2.05387e-18
CAP1	3.67464e-28	0.768404	0.746	0.473	4.52973e-24
ARHGAP30	1.72804e-21	0.767636	0.404	0.168	2.13016e-17
PSD4	2.92319e-18	0.762965	0.35	0.141	3.60342e-14
CD40LG	2.88416e-16	0.760897	0.35	0.154	3.5553e-12
LCK	1.08266e-24	0.760227	0.654	0.403	1.3346e-20
HEG1	7.4307e-20	0.758433	0.293	0.095	9.15982e-16
CCL5	1.01177e-22	0.75695	0.793	0.507	1.24721e-18
ITGAE	1.47234e-17	0.751378	0.359	0.146	1.81495e-13
GYG1	3.52964e-18	0.747801	0.324	0.122	4.35099e-14
RGS19	5.92006e-19	0.742984	0.235	0.068	7.29766e-15
ZFP36L1	2.49127e-22	0.736855	0.815	0.643	3.07099e-18
LAIR1	8.26003e-20	0.733122	0.304	0.099	1.01821e-15
DEF6	8.23662e-16	0.731445	0.378	0.182	1.01533e-11
PNP	4.17225e-12	0.724526	0.298	0.145	5.14314e-08
ACTG1	2.96687e-35	0.723081	0.92	0.767	3.65726e-31
PTPN6	6.7656e-23	0.717798	0.254	0.066	8.33995e-19
FAM102A	1.23806e-16	0.715305	0.441	0.209	1.52615e-12
CD2	8.07022e-27	0.710741	0.809	0.597	9.94815e-23
PTPN7	1.19403e-24	0.70616	0.339	0.113	1.47188e-20
SCML4	3.52606e-17	0.703657	0.426	0.195	4.34657e-13
LRRN3	2.30112e-16	0.701884	0.315	0.119	2.83659e-12
NMUR1	1.24638e-25	0.698197	0.185	0.021	1.53641e-21
LCP2	1.86424e-18	0.693689	0.567	0.326	2.29805e-14
ESYT1	4.9791e-21	0.691467	0.335	0.122	6.13773e-17
PPP1CA	2.99715e-23	0.689785	0.32	0.103	3.69458e-19
ITGB7	1.04166e-17	0.68613	0.383	0.167	1.28406e-13
MIDN	1.63944e-15	0.682662	0.339	0.146	2.02094e-11
CD3D	1.57503e-20	0.678688	0.73	0.549	1.94155e-16
ARHGEF3	3.10493e-15	0.676786	0.289	0.11	3.82745e-11
SSBP4	9.41306e-14	0.676063	0.372	0.176	1.16035e-09
SIT1	1.23742e-17	0.668445	0.246	0.075	1.52537e-13
NLRC3	3.56457e-14	0.668384	0.357	0.168	4.39404e-10
SLC9A3R1	1.16489e-13	0.662589	0.389	0.205	1.43595e-09
GIMAP8	6.01139e-16	0.660765	0.185	0.049	7.41024e-12
HIPK2	7.95223e-12	0.652857	0.324	0.149	9.80272e-08
CSK	1.91823e-17	0.652427	0.457	0.234	2.3646e-13
GAB3	3.08244e-19	0.648386	0.204	0.045	3.79972e-15
DNAJA1	1.14222e-14	0.647145	0.752	0.556	1.40802e-10
HSPA1B	3.19494e-11	0.644208	0.717	0.523	3.9384e-07
GIMAP6	6.88766e-18	0.641727	0.374	0.181	8.49042e-14
TGFBR1	3.61213e-18	0.641213	0.204	0.05	4.45268e-14
ARPC1B	1.02357e-14	0.639478	0.513	0.306	1.26175e-10
FAM89B	1.92504e-14	0.636811	0.296	0.123	2.373e-10
CAPG	6.76921e-15	0.635505	0.211	0.068	8.3444e-11
ZBTB7A	8.18056e-15	0.632358	0.367	0.164	1.00842e-10
MYL12A	1.30645e-15	0.62934	0.65	0.466	1.61045e-11
TNFSF12	3.3338e-13	0.625932	0.25	0.111	4.10957e-09
ID2	1.29588e-17	0.625671	0.741	0.513	1.59743e-13
FKBP11	4.84275e-11	0.625021	0.309	0.154	5.96966e-07
CCND3	2.16895e-14	0.623452	0.265	0.106	2.67367e-10
CD63	1.49826e-12	0.623053	0.222	0.081	1.84691e-08
RAB27A	1.57452e-13	0.619059	0.404	0.211	1.94091e-09
CLIC1	9.12929e-17	0.616847	0.509	0.278	1.12537e-12
CD6	7.63862e-14	0.611444	0.524	0.315	9.41613e-10
APOBR	2.5222e-16	0.611249	0.213	0.057	3.10912e-12
TNFSF13B	4.3674e-12	0.609693	0.343	0.161	5.38369e-08
TRAF3IP3	3.67664e-12	0.604507	0.27	0.119	4.5322e-08
LASP1	1.13896e-12	0.597995	0.324	0.158	1.40399e-08
THEMIS	3.42604e-12	0.590305	0.341	0.163	4.22328e-08
CD96	1.25831e-12	0.589457	0.657	0.453	1.55112e-08
HIC1	8.51519e-16	0.587023	0.257	0.09	1.04967e-11
GIT2	2.56348e-12	0.584805	0.22	0.087	3.16e-08
ANKRD20A9P	2.40453e-13	0.584534	0.663	0.473	2.96407e-09
S100A4	2.03498e-13	0.582363	0.683	0.501	2.50852e-09
ASB2	1.90647e-15	0.581439	0.287	0.113	2.35011e-11
YWHAQ	1.22659e-09	0.580871	0.485	0.335	1.51201e-05
KLF13	1.31179e-14	0.580482	0.446	0.243	1.61704e-10
SLAMF1	4.27519e-18	0.576868	0.309	0.12	5.27003e-14
LCP1	1.54637e-18	0.572746	0.833	0.685	1.90621e-14
ST3GAL1	9.76692e-10	0.572544	0.45	0.271	1.20397e-05
SHISA5	2.36839e-14	0.570904	0.411	0.211	2.91952e-10
GPR82	2.07786e-11	0.567305	0.248	0.107	2.56138e-07
TSC22D4	2.981e-11	0.56597	0.293	0.134	3.67468e-07
MYH9	1.78254e-15	0.564687	0.772	0.612	2.19734e-11
TBC1D2B	1.82684e-09	0.559216	0.22	0.097	2.25195e-05
REEP5	3.28976e-11	0.557816	0.309	0.154	4.05529e-07
LAPTM5	8.13563e-18	0.557765	0.822	0.65	1.00288e-13
DRAP1	1.29452e-11	0.557498	0.328	0.164	1.59575e-07
PCM1	8.00486e-08	0.556923	0.317	0.191	0.000986759
MAST3	1.52607e-11	0.555987	0.217	0.079	1.88119e-07
UNC13D	3.05187e-14	0.551253	0.348	0.166	3.76205e-10
HOPX	6.63886e-08	0.549395	0.254	0.119	0.000818372
ATP2A3	1.54358e-12	0.548867	0.322	0.146	1.90278e-08
C19orf66	1.71316e-08	0.548735	0.296	0.168	0.000211182
CNN2	2.10255e-14	0.548088	0.489	0.315	2.59181e-10
IL16	2.88118e-11	0.547967	0.278	0.128	3.55163e-07
LAT	6.02602e-10	0.546469	0.404	0.245	7.42827e-06
PLEC	8.1694e-09	0.546312	0.339	0.194	0.000100704
ALOX5AP	4.07717e-08	0.544073	0.322	0.203	0.000502593
SLAMF6	4.29102e-09	0.543074	0.213	0.098	5.28954e-05
ADA	1.11152e-12	0.542661	0.2	0.071	1.37017e-08
CYFIP2	4.60345e-15	0.540703	0.528	0.316	5.67468e-11
ITGAL	5.27665e-11	0.540502	0.591	0.417	6.50453e-07
ST3GAL5	1.75121e-13	0.540316	0.198	0.063	2.15872e-09
LOC100128420	1.38468e-12	0.539846	0.17	0.047	1.70689e-08
SYNRG	1.44603e-11	0.53725	0.437	0.247	1.78252e-07
PLEKHF1	4.15633e-17	0.534766	0.152	0.029	5.12351e-13
YWHAH	6.43809e-17	0.533564	0.274	0.102	7.93624e-13
ARPC2	1.5598e-13	0.531504	0.785	0.633	1.92276e-09
IFI44	4.71035e-15	0.531248	0.235	0.083	5.80645e-11
PVRIG	9.61641e-11	0.527329	0.191	0.075	1.18541e-06
LBR	2.06034e-08	0.527199	0.237	0.123	0.000253978
CMTM3	5.33172e-15	0.525687	0.328	0.149	6.57242e-11
RORC	9.82782e-20	0.523243	0.122	0.013	1.21148e-15
INPP4A	2.08371e-08	0.520864	0.322	0.197	0.000256858
MGAT1	4.33171e-12	0.518716	0.252	0.108	5.3397e-08
TOB2	1.85559e-07	0.51668	0.257	0.14	0.00228739
TSEN54	1.77403e-12	0.515442	0.274	0.112	2.18685e-08
STAT1	3.97161e-07	0.510825	0.561	0.439	0.00489581
GVINP1	3.67229e-12	0.509057	0.333	0.163	4.52683e-08
SLAMF7	6.81715e-10	0.508759	0.196	0.069	8.4035e-06
PTPN11	2.32139e-08	0.507843	0.228	0.113	0.000286158
ZYX	4.52672e-08	0.503668	0.398	0.244	0.000558009
CTSD	1.24907e-08	0.503477	0.272	0.145	0.000153973
TCIRG1	6.40409e-12	0.499215	0.337	0.173	7.89432e-08
FAM108A1	6.11825e-08	0.499029	0.372	0.236	0.000754197
MYL12B	4.34524e-09	0.498517	0.552	0.43	5.35638e-05
SLC4A10	2.18164e-11	0.497355	0.157	0.048	2.6893e-07
STK10	5.97666e-10	0.496955	0.48	0.307	7.36743e-06
RHOC	1.04711e-10	0.496951	0.23	0.1	1.29078e-06
ATP1A1	1.03397e-10	0.496735	0.443	0.261	1.27458e-06
FERMT3	5.29881e-09	0.494823	0.217	0.1	6.53184e-05
RGS14	4.0885e-10	0.494588	0.272	0.127	5.0399e-06
OBFC1	9.96131e-14	0.494292	0.222	0.076	1.22793e-09
ACTR3	5.91212e-09	0.491889	0.485	0.346	7.28787e-05
PIN1	1.61546e-09	0.491655	0.18	0.068	1.99138e-05
SAMD9L	1.31092e-07	0.490205	0.226	0.119	0.00161597
RNF187	1.44335e-10	0.488456	0.22	0.092	1.77922e-06
BCL11B	2.18045e-11	0.488355	0.633	0.456	2.68784e-07
UBL4A	5.72783e-16	0.487893	0.113	0.013	7.0607e-12
ACTN4	7.08078e-13	0.48597	0.559	0.357	8.72847e-09
AKNA	4.10937e-12	0.484442	0.615	0.411	5.06562e-08
RBBP6	7.38345e-09	0.483703	0.365	0.212	9.10158e-05
TUBB	2.78561e-10	0.483525	0.535	0.395	3.43382e-06
GIMAP1	3.56712e-09	0.483367	0.337	0.19	4.39718e-05
ZNF276	2.0075e-12	0.482928	0.183	0.058	2.47464e-08
GLIPR2	3.13091e-09	0.482447	0.176	0.069	3.85948e-05
TRA2B	2.92623e-09	0.477908	0.574	0.4	3.60716e-05
RNF167	1.03236e-06	0.477537	0.248	0.134	0.0127259
TMC6	1.67837e-14	0.476876	0.413	0.216	2.06893e-10
OSTF1	7.97174e-09	0.476612	0.307	0.161	9.82677e-05
BZRAP1	6.35496e-10	0.475304	0.183	0.066	7.83376e-06
MYO1F	7.37487e-08	0.473241	0.293	0.156	0.0009091
MVB12B	1.35277e-11	0.471485	0.154	0.04	1.66756e-07
RRP1B	6.2023e-11	0.470311	0.157	0.047	7.64557e-07
UBTF	6.30365e-11	0.46991	0.213	0.081	7.7705e-07
PLEKHO1	8.01835e-10	0.467692	0.237	0.102	9.88423e-06
HK1	3.59944e-08	0.466339	0.226	0.107	0.000443703
PSMB9	4.58432e-11	0.464146	0.341	0.185	5.65109e-07
ZNF652	3.66643e-07	0.462824	0.272	0.145	0.0045196
RPS6KA1	4.87913e-11	0.461751	0.152	0.044	6.0145e-07
TPM4	5.01528e-12	0.461124	0.42	0.244	6.18233e-08
CA10	1.5493e-14	0.460818	0.135	0.025	1.90982e-10
WDR1	9.20317e-12	0.460621	0.476	0.3	1.13448e-07
BRD2	3.85402e-07	0.460248	0.633	0.492	0.00475084
ANXA6	5.46897e-09	0.45809	0.5	0.348	6.7416e-05
GRK6	2.55947e-08	0.45562	0.278	0.149	0.000315506
TGOLN2	3.74871e-09	0.455585	0.47	0.314	4.62104e-05
PRKD2	6.28878e-08	0.455059	0.22	0.106	0.000775218
WDR67	4.12872e-13	0.454434	0.126	0.026	5.08947e-09
MYL6	5.76804e-12	0.453549	0.748	0.609	7.11026e-08
PRF1	4.07038e-10	0.450026	0.165	0.058	5.01755e-06
CERK	1.22409e-07	0.449815	0.365	0.243	0.00150894
SH3BGRL3	7.71878e-12	0.447347	0.876	0.774	9.51494e-08
CITED2	3.41759e-07	0.447264	0.254	0.136	0.00421286
PTPN4	2.80499e-06	0.446984	0.263	0.152	0.0345771
MAT2A	1.93827e-07	0.446428	0.226	0.116	0.00238931
PLCB2	3.00287e-10	0.445972	0.285	0.141	3.70164e-06
RBCK1	1.3164e-09	0.445727	0.198	0.079	1.62273e-05
CD244	7.26692e-14	0.444713	0.113	0.013	8.95793e-10
ALDOA	3.02937e-08	0.443383	0.404	0.284	0.00037343
ADRBK1	1.92922e-06	0.442566	0.413	0.27	0.0237814
SPRY1	6.8418e-07	0.442134	0.302	0.175	0.00843389
ACAP1	1.28633e-08	0.441796	0.574	0.416	0.000158566
FAM134B	1.48427e-08	0.440392	0.209	0.095	0.000182966
PSMB10	9.3373e-10	0.438939	0.339	0.183	1.15101e-05
ARHGAP35	2.1827e-08	0.437415	0.176	0.067	0.000269062
FKBP1A	8.26436e-10	0.437119	0.42	0.264	1.01875e-05
RAC2	7.75874e-17	0.436105	0.82	0.621	9.56419e-13
MLL	4.15287e-08	0.433801	0.524	0.373	0.000511924
GSTP1	1.46595e-09	0.432413	0.237	0.11	1.80707e-05
SUN2	7.07548e-08	0.43068	0.522	0.356	0.000872195
ARF6	2.68718e-06	0.430137	0.53	0.416	0.0331249
TES	4.14227e-09	0.428084	0.32	0.181	5.10618e-05
CD101	4.02133e-09	0.426072	0.222	0.116	4.95709e-05
P4HB	1.04054e-08	0.424486	0.352	0.212	0.000128268
LINC00674	1.14228e-08	0.424294	0.38	0.228	0.000140809
ARRB2	1.49944e-11	0.423174	0.411	0.228	1.84836e-07
TMEM167A	6.33617e-07	0.422551	0.296	0.178	0.0078106
DSE	1.7823e-12	0.421664	0.165	0.051	2.19704e-08
IKZF3	9.13501e-12	0.421643	0.613	0.429	1.12607e-07
TLN1	1.80427e-06	0.419972	0.491	0.365	0.0222412
GNAI2	2.26706e-09	0.419568	0.617	0.465	2.7946e-05
ST8SIA4	6.43183e-08	0.4194	0.193	0.088	0.000792852
IL23R	3.58806e-09	0.418671	0.17	0.064	4.423e-05
CYBA	6.54287e-08	0.418671	0.387	0.249	0.00080654
RASSF1	1.67155e-09	0.418334	0.2	0.08	2.06051e-05
COTL1	1.0939e-08	0.416879	0.524	0.369	0.000134845
MFNG	1.17441e-06	0.415478	0.213	0.107	0.0144769
PTPRCAP	1.82855e-11	0.415472	0.741	0.627	2.25406e-07
HMOX2	1.35521e-09	0.414951	0.18	0.065	1.67056e-05
NBEAL2	8.49148e-08	0.4139	0.407	0.253	0.00104674
ITGA1	7.70238e-08	0.413741	0.33	0.181	0.000949472
CAPNS1	2.9115e-06	0.413583	0.383	0.263	0.0358901
FHOD1	2.45826e-12	0.41028	0.146	0.036	3.0303e-08
PA2G4	1.45062e-06	0.407873	0.333	0.214	0.0178818
CBL	5.52809e-07	0.406815	0.293	0.17	0.00681448
ARHGAP25	9.46351e-11	0.406416	0.248	0.117	1.16657e-06
RASAL3	1.26333e-11	0.406024	0.398	0.222	1.55731e-07
CALM3	3.49712e-08	0.405104	0.359	0.216	0.00043109
ABRACL	2.62625e-08	0.404252	0.374	0.229	0.000323738
BST2	7.72631e-08	0.403582	0.224	0.11	0.000952423
SELPLG	8.82948e-09	0.402022	0.278	0.151	0.000108841
TCP1	1.82295e-06	0.399401	0.511	0.373	0.0224715
SH3BP1	3.30767e-09	0.397	0.215	0.094	4.07737e-05
RNF144A	6.00884e-08	0.396813	0.204	0.092	0.00074071
MGAT4A	2.49215e-07	0.396326	0.491	0.329	0.00307207
FAM78A	8.91889e-12	0.39617	0.143	0.04	1.09943e-07
PSTPIP1	2.68374e-06	0.395183	0.209	0.107	0.0330824
AP3D1	1.71546e-06	0.393522	0.322	0.196	0.0211465
EIF4A2	2.2168e-08	0.393494	0.757	0.637	0.000273264
PURA	9.14383e-08	0.393459	0.27	0.145	0.00112716
ICAM3	3.95681e-06	0.393387	0.296	0.179	0.0487756
SSR1	3.54723e-07	0.390484	0.378	0.242	0.00437267
IBTK	2.64635e-09	0.389491	0.172	0.065	3.26216e-05
RNF213	1.44932e-08	0.389456	0.704	0.561	0.000178658
SOCS1	8.61295e-08	0.38542	0.213	0.105	0.00106172
SIRPG	1.04149e-09	0.385185	0.335	0.198	1.28384e-05
SUSD3	1.86398e-10	0.38195	0.178	0.066	2.29773e-06
GBP1	2.5915e-10	0.379387	0.293	0.163	3.19455e-06
TMC8	6.73042e-08	0.375534	0.504	0.343	0.000829659
AES	2.46876e-08	0.374402	0.572	0.417	0.000304324
MLLT6	2.8996e-07	0.371937	0.559	0.415	0.00357433
MBOAT1	2.57707e-07	0.371198	0.217	0.106	0.00317676
NIN	2.1196e-06	0.365096	0.341	0.206	0.0261284
IL17RA	1.48677e-06	0.364795	0.233	0.125	0.0183275
TAPBP	1.05937e-07	0.363865	0.637	0.489	0.00130588
DYNLL1	3.86287e-06	0.363164	0.509	0.382	0.0476176
BSG	8.18779e-09	0.361279	0.265	0.136	0.000100931
GNB2	3.51643e-06	0.360593	0.27	0.156	0.0433471
C19orf60	2.56288e-08	0.359744	0.228	0.111	0.000315926
TP53I13	4.03785e-08	0.359202	0.2	0.087	0.000497745
MARK2	2.58818e-06	0.358489	0.252	0.146	0.0319045
PGAM1	1.54601e-06	0.354476	0.246	0.142	0.0190577
ARPC4	1.0191e-07	0.352295	0.517	0.376	0.00125625
SPTLC2	1.18813e-07	0.348484	0.191	0.088	0.0014646
SEPT9	1.83887e-06	0.346593	0.657	0.518	0.0226677
CELF2	2.53715e-08	0.346281	0.724	0.559	0.000312754
SEPT1	5.87538e-07	0.343128	0.457	0.331	0.00724259
FLT3LG	1.05067e-06	0.342077	0.417	0.298	0.0129516
MAP4K1	2.7126e-07	0.341092	0.389	0.247	0.00334382
USP20	2.52317e-07	0.338403	0.246	0.131	0.00311032
AQP3	4.82338e-07	0.337951	0.235	0.128	0.00594578
PRDX5	3.14714e-08	0.337933	0.283	0.157	0.000387948
SLA	4.83885e-08	0.336424	0.33	0.2	0.000596485
ZMYND8	8.91398e-12	0.336214	0.226	0.097	1.09883e-07
DAD1	2.39872e-06	0.335141	0.317	0.213	0.029569
ACTR2	5.17207e-08	0.33289	0.643	0.509	0.000637561
VASP	1.98396e-06	0.327083	0.25	0.14	0.0244563
MSN	4.74369e-07	0.326536	0.62	0.47	0.00584754
BIN2	3.78799e-10	0.32455	0.378	0.22	4.66946e-06
SRSF3	9.83553e-07	0.322744	0.73	0.587	0.0121243
CTDSP1	7.81557e-08	0.317344	0.267	0.144	0.000963425
KLRB1	9.46684e-08	0.314061	0.807	0.662	0.00116698
C17orf62	1.91699e-06	0.312982	0.235	0.132	0.0236308
DIAPH1	2.27311e-06	0.312223	0.417	0.29	0.0280206
IKZF1	8.58783e-07	0.310889	0.539	0.407	0.0105862
TMEM248	3.95583e-07	0.305332	0.285	0.168	0.00487636
PPP6R1	2.27558e-07	0.304045	0.298	0.177	0.00280511
GIMAP4	6.64704e-08	0.287936	0.33	0.215	0.000819381
SERF2	2.51769e-07	0.286815	0.763	0.654	0.00310356
XIAP	3.1342e-06	0.283545	0.307	0.195	0.0386353
TMBIM6	2.94462e-06	0.281068	0.774	0.666	0.0362983
DNAJB1	7.0509e-09	0.280731	0.893	0.75	8.69164e-05
EHBP1L1	3.1307e-07	0.279468	0.211	0.11	0.00385921
EML3	1.98319e-07	0.276245	0.224	0.118	0.00244468
ARPC5	1.10088e-08	0.27382	0.317	0.193	0.000135705
HECA	7.71548e-07	-0.403238	0.45	0.57	0.00951087
RORA	8.03314e-08	-0.444199	0.593	0.695	0.000990245
EVI2A	1.8887e-06	-0.448423	0.33	0.443	0.023282
ARAP2	2.78462e-06	-0.474108	0.213	0.322	0.034326
RAB8B	1.76412e-06	-0.481179	0.357	0.472	0.0217464
ARID5A	3.32406e-06	-0.486706	0.224	0.335	0.0409757
PHF12	2.87998e-06	-0.487204	0.15	0.251	0.0355015
MTHFD2	3.63465e-06	-0.487388	0.124	0.227	0.0448044
SERINC1	2.38135e-08	-0.493701	0.346	0.465	0.000293549
POLR3E	1.13334e-06	-0.50054	0.163	0.266	0.0139707
EIF4A3	1.44517e-07	-0.505672	0.15	0.265	0.00178146
BTG3	1.5433e-06	-0.513554	0.12	0.233	0.0190243
CHD2	4.33364e-09	-0.514979	0.435	0.544	5.34208e-05
TCF7	2.11202e-07	-0.526093	0.283	0.39	0.00260349
CHD1	1.1816e-08	-0.526493	0.287	0.42	0.000145656
FOSL2	1.09199e-06	-0.531667	0.233	0.353	0.013461
P2RY10	4.69039e-07	-0.536416	0.157	0.281	0.00578185
STAT3	2.78256e-06	-0.544325	0.402	0.525	0.0343006
RAB12	1.08372e-14	-0.548189	0.537	0.677	1.33591e-10
KLF3	1.69939e-09	-0.556084	0.039	0.143	2.09484e-05
PBX4	1.02515e-07	-0.557401	0.133	0.25	0.0012637
ARRDC2	4.94882e-08	-0.559039	0.202	0.329	0.000610041
CDC42SE2	5.60699e-13	-0.564607	0.496	0.598	6.91174e-09
ZSWIM6	7.60927e-12	-0.567338	0.026	0.138	9.37995e-08
RB1CC1	1.60943e-08	-0.572348	0.15	0.255	0.000198394
EVI2B	9.77389e-08	-0.574366	0.296	0.419	0.00120483
IRF2BP2	4.25931e-11	-0.574718	0.454	0.597	5.25046e-07
IRF4	9.08777e-07	-0.577438	0.109	0.23	0.0112025
CHORDC1	1.67459e-09	-0.577824	0.22	0.329	2.06426e-05
SDCBP	4.48664e-10	-0.577861	0.357	0.509	5.53068e-06
PNPLA2	1.83449e-06	-0.578301	0.241	0.357	0.0226137
KDM6B	5.98272e-10	-0.579073	0.383	0.508	7.3749e-06
TRAF4	4.67374e-09	-0.585571	0.07	0.192	5.76132e-05
TSPYL2	3.51406e-06	-0.589662	0.565	0.67	0.0433179
JMY	1.99494e-08	-0.596463	0.224	0.342	0.000245916
RNF19A	7.63769e-08	-0.59834	0.313	0.444	0.000941498
LITAF	4.72781e-08	-0.599519	0.148	0.278	0.000582797
TNIP1	6.81233e-10	-0.602019	0.233	0.37	8.39756e-06
DDX24	8.97895e-11	-0.603394	0.463	0.606	1.10684e-06
PIM2	1.12466e-06	-0.603885	0.367	0.498	0.0138637
TBC1D15	1.96715e-10	-0.605455	0.093	0.237	2.42491e-06
RYBP	7.25238e-08	-0.605635	0.211	0.325	0.000894001
ZNF267	1.24928e-09	-0.607623	0.17	0.319	1.53999e-05
EML4	2.37772e-13	-0.60852	0.58	0.693	2.93102e-09
CLEC2B	3.69207e-08	-0.609473	0.317	0.427	0.000455121
TRAT1	7.41594e-08	-0.613112	0.337	0.452	0.000914163
NUP98	1.31674e-09	-0.616001	0.165	0.302	1.62315e-05
HIVEP2	2.58418e-09	-0.616039	0.128	0.27	3.18552e-05
ISG20	1.17263e-06	-0.616174	0.172	0.289	0.014455
HIVEP1	1.73489e-09	-0.616845	0.043	0.153	2.1386e-05
TAB2	3.43876e-08	-0.618771	0.296	0.414	0.000423896
RAB21	4.33025e-10	-0.619673	0.163	0.306	5.3379e-06
MAP3K1	1.3738e-07	-0.620339	0.163	0.286	0.00169348
SNHG16	2.93063e-13	-0.624006	0.43	0.552	3.61259e-09
HSPH1	1.95441e-09	-0.624439	0.635	0.748	2.4092e-05
BAZ1A	3.81047e-08	-0.628705	0.398	0.521	0.000469717
DDX21	5.83831e-10	-0.629841	0.402	0.544	7.19688e-06
ARIH1	6.78821e-11	-0.634596	0.213	0.345	8.36783e-07
ELL2	3.21864e-12	-0.645032	0.078	0.212	3.96762e-08
TIFA	1.6607e-09	-0.6499	0.159	0.284	2.04714e-05
FAS	2.02611e-06	-0.651933	0.159	0.266	0.0249758
MIR155HG	5.92845e-10	-0.66207	0.02	0.122	7.308e-06
DUSP2	1.10804e-08	-0.666521	0.32	0.468	0.000136588
ATP2B1	2.07625e-11	-0.673551	0.248	0.35	2.55939e-07
IL4R	1.86864e-11	-0.679367	0.135	0.272	2.30348e-07
CREBRF	8.82494e-12	-0.682579	0.287	0.447	1.08785e-07
GBP2	2.72945e-09	-0.683526	0.237	0.397	3.36459e-05
METRNL	1.10197e-09	-0.684031	0.087	0.199	1.35839e-05
NCDN	1.94819e-09	-0.685992	0.091	0.214	2.40153e-05
NFKBIA	8.53802e-16	-0.68834	0.709	0.826	1.05248e-11
RHBDD2	1.88256e-08	-0.690174	0.209	0.346	0.000232063
SYNE2	1.9728e-11	-0.69219	0.459	0.559	2.43188e-07
SYTL3	6.21711e-13	-0.692265	0.298	0.438	7.66383e-09
BCL3	2.52908e-11	-0.701666	0.237	0.403	3.1176e-07
ITK	5.32932e-11	-0.701669	0.326	0.456	6.56946e-07
SAMSN1	1.29515e-20	-0.713415	0.546	0.711	1.59654e-16
CDK17	2.29698e-12	-0.720987	0.176	0.322	2.83148e-08
CD55	4.32632e-11	-0.724591	0.135	0.274	5.33305e-07
ARID4B	2.97281e-14	-0.730768	0.35	0.557	3.66458e-10
IRS2	1.60754e-13	-0.74034	0.252	0.419	1.98162e-09
FAIM3	5.49208e-12	-0.742655	0.187	0.358	6.77009e-08
BATF	1.24011e-07	-0.743599	0.104	0.212	0.00152868
FYN	2.21693e-24	-0.745384	0.683	0.784	2.73281e-20
DUSP16	1.86126e-12	-0.745854	0.215	0.377	2.29438e-08
MRPL1	4.8336e-11	-0.746412	0.07	0.185	5.95838e-07
GSPT1	3.474e-13	-0.747026	0.33	0.509	4.2824e-09
UBE2B	1.33208e-18	-0.749411	0.315	0.544	1.64205e-14
GPCPD1	3.63969e-09	-0.753266	0.141	0.277	4.48665e-05
NINJ1	1.26302e-13	-0.753642	0.104	0.284	1.55692e-09
SMCHD1	2.78262e-12	-0.757608	0.374	0.515	3.43013e-08
GPBP1	1.95565e-16	-0.766131	0.367	0.542	2.41073e-12
IL6ST	1.73524e-09	-0.770129	0.148	0.299	2.13904e-05
CLEC2D	1.49471e-16	-0.772291	0.552	0.678	1.84253e-12
RELB	2.50636e-15	-0.772962	0.157	0.352	3.08959e-11
HSPD1	3.55158e-11	-0.774103	0.533	0.658	4.37803e-07
CD28	9.49649e-16	-0.784225	0.235	0.441	1.17063e-11
FAM107B	8.57829e-13	-0.803462	0.213	0.38	1.05745e-08
PHLDA1	2.61925e-13	-0.80394	0.165	0.336	3.22875e-09
ICOS	7.04734e-11	-0.803974	0.341	0.509	8.68726e-07
DENND4A	2.20445e-16	-0.804429	0.146	0.338	2.71742e-12
CREM	1.99339e-24	-0.812558	0.683	0.845	2.45726e-20
CDC14A	1.685e-15	-0.818278	0.159	0.306	2.0771e-11
CCDC64	1.94063e-16	-0.821495	0.126	0.319	2.39221e-12
NR3C1	6.39458e-20	-0.823091	0.55	0.677	7.8826e-16
DUSP4	4.76617e-07	-0.843562	0.204	0.305	0.00587526
CXCR4	1.48556e-23	-0.845553	0.672	0.828	1.83125e-19
CYTIP	3.33864e-22	-0.848437	0.528	0.686	4.11554e-18
EZR	2.7603e-20	-0.85301	0.465	0.656	3.40262e-16
THBS1	1.11958e-13	-0.857798	0.057	0.176	1.3801e-09
SELL	5.02326e-11	-0.864591	0.022	0.139	6.19217e-07
RGCC	1.6336e-13	-0.867392	0.189	0.357	2.01374e-09
TANK	7.13023e-17	-0.88903	0.352	0.52	8.78944e-13
FOXP1	1.91876e-18	-0.896244	0.413	0.58	2.36526e-14
ELOVL5	4.54079e-20	-0.90013	0.272	0.482	5.59743e-16
NEAT1	1.98526e-14	-0.901172	0.426	0.591	2.44723e-10
SMAP2	1.8379e-17	-0.902078	0.32	0.546	2.26559e-13
PPP1CB	9.57677e-31	-0.905408	0.489	0.69	1.18053e-26
GNG2	8.21259e-22	-0.9197	0.363	0.546	1.01237e-17
TNFRSF18	3.46725e-16	-0.920618	0.035	0.197	4.27408e-12
KLF2	7.42618e-12	-0.931346	0.059	0.183	9.15425e-08
ARID5B	2.12454e-15	-0.939275	0.157	0.348	2.61892e-11
SAT1	3.03296e-14	-0.940976	0.396	0.582	3.73873e-10
AHNAK	8.02513e-30	-1.01207	0.272	0.543	9.89258e-26
ATP1B3	5.73003e-15	-1.02888	0.387	0.549	7.06341e-11
PIM3	1.83093e-23	-1.05971	0.135	0.369	2.25699e-19
LMNA	2.44314e-20	-1.06184	0.059	0.237	3.01166e-16
SNX9	2.00913e-25	-1.11041	0.135	0.408	2.47666e-21
PELI1	4.31482e-19	-1.12034	0.102	0.318	5.31888e-15
SQSTM1	1.85814e-29	-1.12331	0.348	0.568	2.29053e-25
CCR7	1.97596e-14	-1.1409	0.028	0.168	2.43577e-10
CLDND1	5.18991e-32	-1.1583	0.422	0.71	6.3976e-28
TIGIT	3.21298e-15	-1.16154	0.059	0.227	3.96064e-11
NAMPT	1.4535e-19	-1.1659	0.252	0.473	1.79173e-15
NFKB2	2.31385e-32	-1.16691	0.367	0.629	2.85229e-28
GPR183	7.26755e-27	-1.18564	0.263	0.553	8.95871e-23
NFKB1	5.0782e-23	-1.18842	0.254	0.489	6.2599e-19
SERPINB9	5.67034e-19	-1.21113	0.363	0.594	6.98982e-15
TRAF1	3.58902e-30	-1.27467	0.215	0.482	4.42419e-26
IL2RA	1.59656e-19	-1.28167	0.072	0.279	1.96808e-15
TBC1D4	2.19625e-18	-1.34893	0.08	0.272	2.70732e-14
PIK3R1	7.11256e-31	-1.3678	0.228	0.497	8.76766e-27
CNOT6L	6.5894e-48	-1.39251	0.365	0.673	8.12276e-44
TNFRSF4	1.83263e-25	-1.40041	0.037	0.252	2.25908e-21
FOXP3	3.70249e-24	-1.51402	0.078	0.332	4.56406e-20
SATB1	8.51e-43	-1.5282	0.248	0.593	1.04903e-38
BIRC3	1.7866e-56	-1.55132	0.563	0.852	2.20234e-52
ZC3H12D	9.16386e-47	-1.62025	0.126	0.509	1.12963e-42
